# Supplementary material for: A Practical Guide to Immunoassay Method Validation
Source: Front Neurol. 2015 Aug 19;6:179. doi: 10.3389/fneur.2015.00179 (PMC4541289; doi:10.3389/fneur.2015.00179)
Supplement: Supplementary file 1 [file data_sheet_1.xlsx]

## Sheet: General info
Validation report		Title page		1/8
Date
Author
Name of method
Scope of method
Description of method
			Comments
Analyte
Measurand
Unit
Measurement interval
Sample type
Intended use
Metrological traceability

## Sheet: Planning
Validation report		Planning		2/8
Parameter	Specification. Mark by þ if the parameter is included in the validation			Remark
Precision	Repeatability (intra-assay) (<15% for values within the linear range of curve):		□
	Within-lab reproducibility (inter-assay) (<15% for values within the linear range of curve):		□
	Within-plate reproducibility (intra-plate) (<15% for values within the linear range of curve):		□
Limits of detection	Detection limit:		□
Selectivity	Recovery:		□
	(<15%)
Linearity	(<15%)		□
Parallelism	(<15%)		□

## Sheet: Precision
Validation report		Performance Parameters		3/8
Parameter	Specification. Mark by þ if the parameter is included in the validation			Remark
Precision	Repeatability (intra-assay) (<15% for values within the linear range of curve):		□
	Within-lab reproducibility (inter-assay) (<15% for values within the linear range of curve):		□
Experiment	Describe experiment; how many sample, replicates and different assay plates/days were used.
Remarks	Describe mistakes, unclear data, etc.
Results	Insert raw data, separate days on different rows, in the excel file “Precision.xlsx" that calculates the mean value, standard deviation (s), and coefficient of variation (%CV) for both the repeatability (r) and intermediate precision (Rw). Fill out in Table 1 below.
	Table 1. Summary of precision results
	Name Marker	Sample	Mean value	sr	CVr/(%)	sRW	CVRW/(%)
	Ab40	HIGH
		MEDIUM
		LOW
Conclusion
	Describe conclusions of validated parameter.

## Sheet: Sensitivity
Validation report		Performance Parameters		4/8
Parameter	Specification. Mark by R if the parameter is included in the validation			Remark
Sensitivity	Lower Limit of Detection (LLOD):		□
Experiment	Describe experiment; how many samples and replicates were used.
Remarks	Describe mistakes, unclear data, etc.
Results	Calculate the mean and standard deviation of the signal of 16 blank samples. Determine the LLOD (concentration) based on a signal of 10 standard deviations above the mean of the blank. (using the Calibration curve (see Figure 2), you can interpolate to find the concentration). Fill out in Table 3 below.
	Table 3. Lower Limit of Detection(LLOD)
	Name Marker	Mean Signal + 10*SD	LLOD (pg/ml)
	Ab40		5.1
	Figure 1. Calibration curve
Conclusion	Describe conclusions of validated parameter.

## Sheet: Linearity
Validation report		Performance Parameters		6/8
Parameter	Specification. Mark by R if the parameter is included in the validation			Remark
Linearity	(<15%)		□
Experiment	Describe experiment; how many samples, replicates and which dilutions and spiked concentrations were used.
Remarks	Describe mistakes, unclear data, etc.
Results	The different Df's per sample must be inserted in Table 5. Calculate (as described below) and insert the %Linearity for each dilution of the samples. Also, plot the signal against the dilution factor to investigate if the signal is suppressed at much higher concentrations than the ULOQ of the measurand ("hook effect", see Figure 2). For an example, see Figure 3.
	Table 5. Linearity	Sample 1		Sample 2		Sample 3
	Name Marker	Df (x)	%L	Df (x)	%L	Df (x)	%L	%L
	Ab40	1		1		1
		2		2		2
		4		4		4
		8		8		8
		16		16		16
		32		32		32
	Df = Dilution factor of samples used in assay
	Calculate the %Linearity for each dilution of the samples:
	%Linearity = (Observed Conc x Df / (Previous Observed Conc x Df in the dilution series)*100 Defining acceptable dilutional linearity as “dilution corrected analyte concentrations that vary no more than 85% to 115% between doubling dilutions”.
Conclusion	Describe conclusions of validated parameter.

## Sheet: Parallelism
Validation report		Performance Parameters		7/8
Parameter	Specification. Mark by R if the parameter is included in the validation			Remark
Parallelism	(<15%)		□	Parallelism ® ensure recombinant standard parallels native recognition
Experiment	Describe experiment; how many samples, replicates and which dilutions were used.
Remarks	Describe mistakes, unclear data, etc.
Results	The different Df's per sample must be inserted in Table 6. Parallelism is determined between the calibrator (spiked into sample diluent) and native protein in neat CSF samples. Compare the signal of the different dilutions of the calibrator with the signal of the different dilutions of the neat CSF samples (use and compare those fold-dilutions which are in the linear part of the curve). Plot the …
	Table 6. Parallelism	Calibrator	Sample 1	Sample 2	Sample 3	Sample 4	Sample 5
	Name Marker	Df (x)	Df (x)	Df (x)	Df (x)	Df (x)	Df (x)
	Ab40	1	1	1	1	1	1
		2	2	2	2	2	2
		4	4	4	4	4	4
		8	8	8	8	8	8
		16	16	16	16	16	16
	Slope (a)	5078	4796
	In range (%)	85-100	94.4466	0	0	0	0
	Df = Dilution factor of samples used in assay
Conclusion	Describe conclusions of validated parameter.

## Sheet: Recovery
Validation report		Performance Parameters		5/8
Parameter	Specification. Mark by R if the parameter is included in the validation			Remark
Recovery	(<15%)		□
Experiment	Describe experiment; how many samples, replicates and which spiked concentrations were used.
Remarks	Describe mistakes, unclear data, etc.
Results	The concentration of the different spikes must be inserted in Table 4. Calculate for each spiked concentration and sample the %R, as described in SOP A2 using the formula below. Insert also in the table, the Mean %R and Recovery Range per spiked concentration, calculated over the five different samples.
	Table 4. Recovery
	Name Marker		[Spike] pg/ml	Mean %R		Recovery Range (%)
	Ab40	Spike Low				MIN - MAX
		Spike Medium				MIN - MAX
		Spike High				MIN - MAX
	Mean %R = (%R sample 1 + %R sample 2 + %R sample 3 + %R sample 4 + %R sample 5) / amount of samples (5)
Conclusion	Describe conclusions of validated parameter.

## Sheet: Results and Conclusions
Validation report		Results and Conclusions		8/8
Summary
Result
Planning of internal quality control
Conclusion regarding the applicability of the method	□ The method fulfills the requirements and may be put into service.		□ The method does not fulfill the requirements.
			The following actions should be taken:
Date	Signature (Author)		Signature (Quality Manager)
