# Supplementary material for: A Practical Guide to Immunoassay Method Validation
Source: Front Neurol. 2015 Aug 19;6:179. doi: 10.3389/fneur.2015.00179 (PMC4541289; doi:10.3389/fneur.2015.00179)
Supplement: Supplementary file 2 [file data_sheet_2.xlsx]

## Sheet: Read me comments
© Linda van Waalwijk van Doorn_versie_20150429
Comments, please read carefully
This validation data analysis template is based on the parameters measured in JPND-BIOMARKAPD SOP A2 and SOP D6 for the validation of (CSF) biomarker kits.
Additional documents needed:
1) Precision.xlsx			Author: Ulf Andreasson
2) Validation_Report_Template.xlsx			Authors: Marleen Koel - Simmelink and Charlotte Teunissen
Instructions, please read carefully
The sheet that is highlighted in yellow ("To be completed by participant") needs to be completed. The calculations in the other sheets are linked to this yellow sheet.
In the sheet ("To be completed by participant") cells are colored grey, these cells need to be completed. See also instructions (written in red) in the respective sheet.
Additionally, please complete the second sheet that is highlighted in yellow ("Standard curves and QCs kits"). In this sheet you can also indicate the deviations made from the SOP D6.
In the "Summary" sheet, you can find the overview of the results of all parameters, please also complete "Evaluation / final conclusions" present in the "Summary" sheet.
This "Summary" sheet can be used to complete the Validation_Report_Template.xlsx.
If you have any questions regarding completion of this validation data analysis template, please contact:
Linda.vanwaalwijkvandoorn@radboudumc.nl
Password
As a precaution some of the sheets are locked for editing. To unlock a sheet use the password: "template".

## Sheet: To be completed by participant
© Linda van Waalwijk van Doorn_versie_20150429
To be completed by the participant
General information
Please complete the general information below in the grey cells.
Assay:			(e.g. IBL-sAPPα)
Company:			(e.g. IBL-international)
Wavelenght (read-out):			(e.g. OD450 nm)
Reference:			(e.g. reagent blank)
Signal correction applied?			(yes/no)
	If yes, specify:		(please specify e.g. OD450 nm - reagent blank)		If no, please include the "wavelenght read-out" in the grey cell (C13), do not leave C13 empty.
Concentration units:			(e.g. Conc (ng/mL))
Dilution factor CSF samples (fold):			(e.g. 80)		If you measure the samples undiluted, please include "1" in the grey cell (C15), do not leave C15 empty.
Precision
The two precision parameters can be determinted by using the document: "Precision.xlsx". Please calculate the precision parameters using this template and complete the tables below with the appropiate values.
Intermediate precision ( = within-lab reproducibility = inter-assay) (<15% for values within the linear range of curve):
QC's should be measured in the same wells in all ELISA plates, if not please exclude the measured QC's of the plate that had a different layout or different treatment of the samples (e.g. if QC's have different freeze and thraw circles, etc.).
Repeatability ( = intra-assay) (<15% for values within the linear range of curve):
Replicates of samples are measured in the same plate.
Precision #6	0	Repeatability		Intermediate precision
Sample	Mean concentration	sr	%CVr	sRW	%CVRW
QC High
QC Medium
QC Low
Sensitivity
Please complete the grey cells in the two tables below with the standard curve values of the plate on which you measured the sensitivity. The concentrations in the first table below are theoretical concentrations of the standards (Standard 1 = Highest standard and Standard 8 = Lowest standard or Blank).
0
ID	0	0	0	Mean OD	Stdev
Standard 1				#DIV/0!	#DIV/0!
Standard 2				#DIV/0!	#DIV/0!
Standard 3				#DIV/0!	#DIV/0!
Standard 4				#DIV/0!	#DIV/0!
Standard 5				#DIV/0!	#DIV/0!
Standard 6				#DIV/0!	#DIV/0!
Standard 7				#DIV/0!	#DIV/0!
Standard 8				#DIV/0!	#DIV/0!
ID	0
Blank 1
Blank 2
Blank 3
Blank 4
Blank 5
Blank 6
Blank 7
Blank 8
Blank 9
Blank 10
Blank 11
Blank 12
Blank 13
Blank 14
Blank 15
Blank 16
Please select the curve fit that is applicable for your standard curve and complete the requested parameters. Do not change the Calibration curves 1a, 2a and 3a; adustments can be made in Calibration curve 1b, 2b and 3b.
Four-parameter logistic (4PL) curve fit			Five-parameter logistic (5PL) curve fit					Linear (Lin) curve fit
LLOQ (OD):	0		LLOQ (OD):	0	Note (4PL and 5PL): a-e also known as:			LLOQ (OD):	0	Note (Lin):
a:			a:		a = estimated response at zero concentration			a:		a = slope
b:			b:		b = slope factor			b:		b = constant
c:			c:		c = mid-range concentration (C50)
d:			d:		d = estimated response at infinite concentration
			e:		e = asymmetry factor
LLOQ (conc)	#DIV/0!		LLOQ (conc)	#DIV/0!				LLOQ (conc)	#DIV/0!
If you use a 4PL or 5PL curve fit calculated by the software of the plate reader. You can include the graphs below. If you use linear curve fit, Calibration curve 3a; adustments can be made in Calibration curve 3b.
							For linear: You can adjust the graph 3b to see whether the R^2 will improve if calibrators are removed from the standard curve.
							Note: the two highest standards were left out in the graphs below, but feel free to adjust the graphs in another way
							if necassary to see whether R^2 can be improved or not.
Recovery
Please complete the grey cells below, including the final dilution factor of the samples (after spiking) and the final low, medium and high spike levels. Additionally complete the table below.
Final dilution factor CSF:		fold
neat:	no spike	0	0
sp I:	low spike		0
sp II:	medium spike		0
sp III:	high spike		0
ID	0	0
Sample 1 (neat)
Sample 2 (neat)
Sample 3 (neat)
Sample 4 (neat)
Sample 5 (neat)
Sample 1 (sp I)
Sample 2 (sp I)
Sample 3 (sp I)
Sample 4 (sp I)
Sample 5 (sp I)
Sample 1 (sp II)
Sample 2 (sp II)
Sample 3 (sp II)
Sample 4 (sp II)
Sample 5 (sp II)
Sample 1 (sp III)
Sample 2 (sp III)
Sample 3 (sp III)
Sample 4 (sp III)
Sample 5 (sp III)
Dilutional linearity
Please complete the dilution factor of the samples at start, the antigen added and the dilution factor used for the linearity. Additionally complete the grey cells in the two tables below for OD and Concentrations.
Tube 1 (dil 1)	CSF diluted at start:		fold	i.e. the dilution factor that was used for diluting the CSF at the start of the experiment in tube 1.
	Antigen added:		0
	Dilution factor:		fold	i.e. the dilution factor used for making the serial dilutions.
OD	Sample 1		Sample 2		Sample 3
Tube	0	0	0	0	0	0
dil 1
dil 2
dil 3
dil 4
dil 5
dil 6
Concentration	Sample 1		Sample 2		Sample 3
Tube	0	0	0	0	0	0
dil 1
dil 2
dil 3
dil 4
dil 5
dil 6
Parallelism
Please complete the dilution factor of the samples at start and the dilution factor used for parallelism for the samples. Additionally complete the grey cells in the tables below for OD of samples and OD for standards.
Tube 1 (dil 1)	CSF diluted at start:		fold	i.e. the dilution factor that was used for diluting the CSF at the start of the experiment in tube 1.
	Dilution factor CSF:		fold
Tube	CSF diluted (fold)	Dilution factor	Relative dilution	Reciprocal relative dilution	Log (Reciprocal rel dil)
dil 1	0	1	#DIV/0!	#DIV/0!	#DIV/0!
dil 2	0	0	#DIV/0!	#DIV/0!	#DIV/0!
dil 3	0	0	#DIV/0!	#DIV/0!	#DIV/0!
dil 4	0	0	#DIV/0!	#DIV/0!	#DIV/0!
dil 5	0	0	#DIV/0!	#DIV/0!	#DIV/0!		You can adjust the graph by choosing different number of standards you wish to include. Please compare the OD of lowest dilution (dil 1) of the different samples to a comparable OD of the calibrator.
							Note: the the three highest standards were left out in this case, but feel free to adjust the graphs in another way if necassary.
ID	0	0	Mean OD	Log (Mean OD)
Sample 1 (dil 1)			#DIV/0!	#DIV/0!
Sample 1 (dil 2)			#DIV/0!	#DIV/0!
Sample 1 (dil 3)			#DIV/0!	#DIV/0!
Sample 1 (dil 4)			#DIV/0!	#DIV/0!
Sample 1 (dil 5)			#DIV/0!	#DIV/0!
Sample 2 (dil 1)			#DIV/0!	#DIV/0!
Sample 2 (dil 2)			#DIV/0!	#DIV/0!
Sample 2 (dil 3)			#DIV/0!	#DIV/0!
Sample 2 (dil 4)			#DIV/0!	#DIV/0!
Sample 2 (dil 5)			#DIV/0!	#DIV/0!
Sample 3 (dil 1)			#DIV/0!	#DIV/0!
Sample 3 (dil 2)			#DIV/0!	#DIV/0!
Sample 3 (dil 3)			#DIV/0!	#DIV/0!
Sample 3 (dil 4)			#DIV/0!	#DIV/0!
Sample 3 (dil 5)			#DIV/0!	#DIV/0!
Sample 4 (dil 1)			#DIV/0!	#DIV/0!
Sample 4 (dil 2)			#DIV/0!	#DIV/0!
Sample 4 (dil 3)			#DIV/0!	#DIV/0!
Sample 4 (dil 4)			#DIV/0!	#DIV/0!
Sample 4 (dil 5)			#DIV/0!	#DIV/0!
Sample 5 (dil 1)			#DIV/0!	#DIV/0!
Sample 5 (dil 2)			#DIV/0!	#DIV/0!
Sample 5 (dil 3)			#DIV/0!	#DIV/0!
Sample 5 (dil 4)			#DIV/0!	#DIV/0!
Sample 5 (dil 5)			#DIV/0!	#DIV/0!
PAY ATTENTION: The formula to calculate the relative dilution is built for calibration curves using 7 calibrators and need to be modified if the number of calibrators is different.
ID	0	0	0	Mean OD	Log (Mean OD)	Dilution factor	Relative dilution	Reciprocal relative dilution	Log (Reciprocal rel dil)
Standard 1	0			#DIV/0!	#DIV/0!	#DIV/0!	#DIV/0!	#DIV/0!	#DIV/0!
Standard 2	0			#DIV/0!	#DIV/0!	#DIV/0!	#DIV/0!	#DIV/0!	#DIV/0!
Standard 3	0			#DIV/0!	#DIV/0!	#DIV/0!	#DIV/0!	#DIV/0!	#DIV/0!
Standard 4	0			#DIV/0!	#DIV/0!	#DIV/0!	#DIV/0!	#DIV/0!	#DIV/0!
Standard 5	0			#DIV/0!	#DIV/0!	#DIV/0!	#DIV/0!	#DIV/0!	#DIV/0!
Standard 6	0			#DIV/0!	#DIV/0!	#DIV/0!	#DIV/0!	#DIV/0!	#DIV/0!
Standard 7	0			#DIV/0!	#DIV/0!	#DIV/0!	#DIV/0!	#DIV/0!	#DIV/0!
Please complete the slope (a) in the table below for the calibrator and each sample (slopes can be found in the graph above: "Parallelism").
Table 6. Parallelism	Calibrator	Sample 1	Sample 2	Sample 3	Sample 4	Sample 5
Slope (a)
Clinical samples
Please complete the table below with the concentrations of the measured clinical samples.
Sample	0	0
1
2
3
4
5
6
7
8
9
10
11
12
13
14
15
16
17
18
19
20
21
22
23
24
25
26
27
28
29
30
31
32
33
34
35
36
37
38
39
40
41
42
43
44
45
46
47
48
49
50
51
52
53
54
55
56
57
58
59
60

## Sheet: Standard curves and QCs kits
© Linda van Waalwijk van Doorn_versie_20150429
Standard curves and Quality Controls (QCs) of kits
Standard curve of plate 1				Standard curve of plate 2				Standard curve of plate 3							Standard curve of plate 4						Standard curve of plate 5
Please add your standard curve below by pasting it as JPEG.				Please add your standard curve below by pasting it as JPEG.				Please add your standard curve below by pasting it as JPEG.							Please add your standard curve below by pasting it as JPEG.						Please add your standard curve below by pasting it as JPEG.
Type of graph:		(e.g. Five Parameter Marquardt)		Type of graph:		(e.g. Five Parameter Marquardt)		Type of graph:		(e.g. Five Parameter Marquardt)					Type of graph:		(e.g. Five Parameter Marquardt)				Type of graph:		(e.g. Five Parameter Marquardt)
Plate 1				Plate 2				Plate 3							Plate 4						Plate 5
Quality Controls (QCs)
If applicable, please make an overview table with the measured quality controls delivered within the kit and indicate whether the quality controls were in the predifined range.
Deviations from standard protocol
Please specify below all deviations from the plate layout, protocol of the manufacturer and performance of your assay.

## Sheet: Summary
© Linda van Waalwijk van Doorn_versie_20150429
Summary											Evaluation / Final conclusions
											Please describe for each parameter the deviations from the SOP D6, evaluate the results and draw final conclusions.
All concentrations are in:		0
Precision
Precision #6	0	Repeatability		Intermediate precision
Sample	Mean concentration	sr	%CVr	sRW	%CVRW
High	0	0	0	0	0
Medium	0	0	0	0	0
Low	0	0	0	0	0
Sensitivity
Sensitivity #9	Mean Signal + 10*SD	LLOQ (4-PL)	LLOQ (5-PL)	LLOQ (Linear)
Name Marker	Signal	Concentration	Concentration	Concentration
0	0	#DIV/0!	#DIV/0!	#DIV/0!
Recovery
Recovery #11		[Spike]	Recovery		Recovery Range
Name Marker		0	Mean %R		Min %	Max %
0	Spike Low	0	#DIV/0!		#DIV/0!	#DIV/0!
	Spike Medium	0	#DIV/0!		#DIV/0!	#DIV/0!
	Spike High	0	#DIV/0!		#DIV/0!	#DIV/0!
Dilutional linearity
Linearity #12	Sample 1		Sample 2		Sample 3		All three samples
Name Marker	Df (x)	%L	Df (x)	%L	Df (x)	%L	Df (x)	Mean %L	Stdev %L
0	0	-	0	-	0	-	0	-	-
	0	#DIV/0!	0	#DIV/0!	0	#DIV/0!	0	#DIV/0!	#DIV/0!
	0	#DIV/0!	0	#DIV/0!	0	#DIV/0!	0	#DIV/0!	#DIV/0!
	0	#DIV/0!	0	#DIV/0!	0	#DIV/0!	0	#DIV/0!	#DIV/0!
	0	#DIV/0!	0	#DIV/0!	0	#DIV/0!	0	#DIV/0!	#DIV/0!
	0	#DIV/0!	0	#DIV/0!	0	#DIV/0!	0	#DIV/0!	#DIV/0!
Parallelism
Table 6. Parallelism	Calibrator	Sample 1	Sample 2	Sample 3	Sample 4	Sample 5	All 5 samples
Name Marker	Df (x)	Df (x)	Df (x)	Df (x)	Df (x)	Df (x)
0	#DIV/0!	1	1	1	1	1
	#DIV/0!	0	0	0	0	0
	#DIV/0!	0	0	0	0	0
	#DIV/0!	0	0	0	0	0
	#DIV/0!	0	0	0	0	0
	#DIV/0!
	#DIV/0!
							Mean	Stdev
Slope (a)	0	0	0	0	0	0	0	0
In range (%)	85-115	#DIV/0!	#DIV/0!	#DIV/0!	#DIV/0!	#DIV/0!	#DIV/0!	#DIV/0!

## Sheet: Precision
© Linda van Waalwijk van Doorn_versie_20150429
Precision
Concentration:	0
Intermediate precision ( = within-lab reproducibility = inter-assay) (<15% for values within the linear range of curve):
QC's should be measured in the same wells in all ELISA plates, if not please exclude the measured QC's of the plate that had a different layout or different treatment of the samples (e.g. if QC's have different freeze and thraw circles, etc.).
Repeatability (intra-assay) (<15% for values within the linear range of curve):
Replicates of samples are measured in the same plate.
Precision #6	0	Repeatability		Intermediate precision
Sample	Mean concentration	sr	%CVr	sRW	%CVRW
High	0	0	0	0	0
Medium	0	0	0	0	0
Low	0	0	0	0	0

## Sheet: Sensitivity
© Linda van Waalwijk van Doorn_versie_20150429
Sensitivity
0
0	0	0	Mean	Stdev
0	0	0	0	0
0	0	0	0	0
0	0	0	0	0
0	0	0	0	0
0	0	0	0	0
0	0	0	0	0
0	0	0	0	0
0	0	0	0	0
ID	0
Blank 1	0
Blank 2	0
Blank 3	0
Blank 4	0
Blank 5	0
Blank 6	0
Blank 7	0
Blank 8	0
Blank 9	0
Blank 10	0
Blank 11	0
Blank 12	0
Blank 13	0
Blank 14	0
Blank 15	0
Blank 16	0
Mean	0
Stdev	0
LLOQ = Mean + 10*Stdev	0
LLOQ	#DIV/0!	0
Sensitivity #9	Mean Signal + 10*SD	LLOQ (4-PL)	LLOQ (5-PL)	LLOQ (Linear)
Name Marker	Signal	Concentration	Concentration	Concentration
0	0	#DIV/0!	#DIV/0!	#DIV/0!

## Sheet: Recovery
© Linda van Waalwijk van Doorn_versie_20150429
Recovery (Selectivity)
%Recovery = (C spiked sample - C neat sample) / theoretical C spike * 100
Dilution factor:	0	fold
neat:	no spike	0	0
sp I:	low spike	0	0
sp II:	medium spike	0	0
sp III:	high spike	0	0
Sample	0	0	Mean conc	Stdev	%CV	Corrected for dilution factor
Sample 1 (neat)	0	0	0	0	#DIV/0!	0
Sample 2 (neat)	0	0	0	0	#DIV/0!	0
Sample 3 (neat)	0	0	0	0	#DIV/0!	0
Sample 4 (neat)	0	0	0	0	#DIV/0!	0
Sample 5 (neat)	0	0	0	0	#DIV/0!	0
Sample 1 (sp I)	0	0	0	0	#DIV/0!	0
Sample 2 (sp I)	0	0	0	0	#DIV/0!	0
Sample 3 (sp I)	0	0	0	0	#DIV/0!	0
Sample 4 (sp I)	0	0	0	0	#DIV/0!	0
Sample 5 (sp I)	0	0	0	0	#DIV/0!	0
Sample 1 (sp II)	0	0	0	0	#DIV/0!	0
Sample 2 (sp II)	0	0	0	0	#DIV/0!	0
Sample 3 (sp II)	0	0	0	0	#DIV/0!	0
Sample 4 (sp II)	0	0	0	0	#DIV/0!	0
Sample 5 (sp II)	0	0	0	0	#DIV/0!	0
Sample 1 (sp III)	0	0	0	0	#DIV/0!	0
Sample 2 (sp III)	0	0	0	0	#DIV/0!	0
Sample 3 (sp III)	0	0	0	0	#DIV/0!	0
Sample 4 (sp III)	0	0	0	0	#DIV/0!	0
Sample 5 (sp III)	0	0	0	0	#DIV/0!	0
Recovery #11_1: Method according to SOP
%Recovery = (C spiked sample - C neat sample) / theoretical C spike * 100
Sample	Spike level	Expected conc	Observed conc	Recovery (%)		Recovery #11_1		[Spike]	Recovery	Recovery Range
1	No spike	0	0	-		Name Marker		0	Mean %R	Min %	Max %
	Low spike	0	0	#DIV/0!		0	Spike Low	0	#DIV/0!	#DIV/0!	#DIV/0!
	Medium spike	0	0	#DIV/0!			Spike Medium	0	#DIV/0!	#DIV/0!	#DIV/0!
	High spike	0	0	#DIV/0!			Spike High	0	#DIV/0!	#DIV/0!	#DIV/0!
2	No spike	0	0	-
	Low spike	0	0	#DIV/0!
	Medium spike	0	0	#DIV/0!
	High spike	0	0	#DIV/0!
3	No spike	0	0	-
	Low spike	0	0	#DIV/0!
	Medium spike	0	0	#DIV/0!
	High spike	0	0	#DIV/0!
4	No spike	0	0	-
	Low spike	0	0	#DIV/0!
	Medium spike	0	0	#DIV/0!
	High spike	0	0	#DIV/0!
5	No spike	0	0	-
	Low spike	0	0	#DIV/0!
	Medium spike	0	0	#DIV/0!
	High spike	0	0	#DIV/0!

## Sheet: Dilutional linearity
© Linda van Waalwijk van Doorn_versie_20150429
Dilutional linearity
%Linearity = (Observed Mean Conc x Df) / (Previous Observed Mean Conc x Df in the dilution series)*100
Tube 1 (dil 1)	CSF diluted:	0	fold
	Antigen added:	0	0
	Dilution factor:	0	fold
Tube	Dilution factor	Reciprocal dilution factor	CSF diluted (fold)	Antigen added:
dil 1	1	1	0	0
dil 2	0	#DIV/0!	0	0
dil 3	0	#DIV/0!	0	0
dil 4	0	#DIV/0!	0	0
dil 5	0	#DIV/0!	0	0
dil 6	0	#DIV/0!	0	0
		Sample 1		Sample 2		Sample 3
Tube	Dilution factor	Mean OD	Stdev	Mean OD	Stdev	Mean OD	Stdev
dil 1	1	#DIV/0!	#DIV/0!	#DIV/0!	#DIV/0!	#DIV/0!	#DIV/0!
dil 2	0	#DIV/0!	#DIV/0!	#DIV/0!	#DIV/0!	#DIV/0!	#DIV/0!
dil 3	0	#DIV/0!	#DIV/0!	#DIV/0!	#DIV/0!	#DIV/0!	#DIV/0!
dil 4	0	#DIV/0!	#DIV/0!	#DIV/0!	#DIV/0!	#DIV/0!	#DIV/0!
dil 5	0	#DIV/0!	#DIV/0!	#DIV/0!	#DIV/0!	#DIV/0!	#DIV/0!
dil 6	0	#DIV/0!	#DIV/0!	#DIV/0!	#DIV/0!	#DIV/0!	#DIV/0!
		Sample 1	Sample 2	Sample 3
Tube	Dilution	Mean OD	Mean OD	Mean OD
dil 6	0	#DIV/0!	#DIV/0!	#DIV/0!
dil 5	0	#DIV/0!	#DIV/0!	#DIV/0!
dil 4	0	#DIV/0!	#DIV/0!	#DIV/0!
dil 3	0	#DIV/0!	#DIV/0!	#DIV/0!
dil 2	0	#DIV/0!	#DIV/0!	#DIV/0!
dil 1	1	#DIV/0!	#DIV/0!	#DIV/0!
		Sample 1		Sample 2		Sample 3		All 3 samples	All 3 samples
Tube	Dilution	Mean conc	%Linearity	Mean conc	%Linearity	Mean conc	%Linearity	Mean %L	Mean conc
dil 1	1	#DIV/0!	-	#DIV/0!	-	#DIV/0!	-	-	#DIV/0!
dil 2	0	#DIV/0!	#DIV/0!	#DIV/0!	#DIV/0!	#DIV/0!	#DIV/0!	#DIV/0!	#DIV/0!
dil 3	0	#DIV/0!	#DIV/0!	#DIV/0!	#DIV/0!	#DIV/0!	#DIV/0!	#DIV/0!	#DIV/0!
dil 4	0	#DIV/0!	#DIV/0!	#DIV/0!	#DIV/0!	#DIV/0!	#DIV/0!	#DIV/0!	#DIV/0!
dil 5	0	#DIV/0!	#DIV/0!	#DIV/0!	#DIV/0!	#DIV/0!	#DIV/0!	#DIV/0!	#DIV/0!
dil 6	0	#DIV/0!	#DIV/0!	#DIV/0!	#DIV/0!	#DIV/0!	#DIV/0!	#DIV/0!	#DIV/0!
Linearity #12	Sample 1		Sample 2		Sample 3		All three samples
Name Marker	Df (x)	%L	Df (x)	%L	Df (x)	%L	Df (x)	Mean %L	Stdev %L
0	0	-	0	-	0	-	0	-	-
	0	#DIV/0!	0	#DIV/0!	0	#DIV/0!	0	#DIV/0!	#DIV/0!
	0	#DIV/0!	0	#DIV/0!	0	#DIV/0!	0	#DIV/0!	#DIV/0!
	0	#DIV/0!	0	#DIV/0!	0	#DIV/0!	0	#DIV/0!	#DIV/0!
	0	#DIV/0!	0	#DIV/0!	0	#DIV/0!	0	#DIV/0!	#DIV/0!
	0	#DIV/0!	0	#DIV/0!	0	#DIV/0!	0	#DIV/0!	#DIV/0!

## Sheet: Parallelism
© Linda van Waalwijk van Doorn_versie_20150429
Parallelism
Determined following the method described in "Determination of Parallelism and Nonparallelism in Bioassay Dilution Curves" Plikaytis et al. 1994 Journal of clinical microbiology.
Tube 1	CSF diluted:	0	fold
	Dilution factor:	0	fold
Tube	CSF diluted (fold)	Dilution factor	Relative dilution	Reciprocal relative dilution	Log (Reciprocal rel dil)
dil 1	0	1	#DIV/0!	#DIV/0!	#DIV/0!
dil 2	0	0	#DIV/0!	#DIV/0!	#DIV/0!
dil 3	0	0	#DIV/0!	#DIV/0!	#DIV/0!
dil 4	0	0	#DIV/0!	#DIV/0!	#DIV/0!
dil 5	0	0	#DIV/0!	#DIV/0!	#DIV/0!
Sample	Mean OD	Stdev OD	Log (Mean OD)
Sample 1 (dil 1)	#DIV/0!	#DIV/0!	#DIV/0!
Sample 1 (dil 2)	#DIV/0!	#DIV/0!	#DIV/0!
Sample 1 (dil 3)	#DIV/0!	#DIV/0!	#DIV/0!
Sample 1 (dil 4)	#DIV/0!	#DIV/0!	#DIV/0!
Sample 1 (dil 5)	#DIV/0!	#DIV/0!	#DIV/0!
Sample 2 (dil 1)	#DIV/0!	#DIV/0!	#DIV/0!
Sample 2 (dil 2)	#DIV/0!	#DIV/0!	#DIV/0!
Sample 2 (dil 3)	#DIV/0!	#DIV/0!	#DIV/0!
Sample 2 (dil 4)	#DIV/0!	#DIV/0!	#DIV/0!
Sample 2 (dil 5)	#DIV/0!	#DIV/0!	#DIV/0!
Sample 3 (dil 1)	#DIV/0!	#DIV/0!	#DIV/0!
Sample 3 (dil 2)	#DIV/0!	#DIV/0!	#DIV/0!
Sample 3 (dil 3)	#DIV/0!	#DIV/0!	#DIV/0!
Sample 3 (dil 4)	#DIV/0!	#DIV/0!	#DIV/0!
Sample 3 (dil 5)	#DIV/0!	#DIV/0!	#DIV/0!
Sample 4 (dil 1)	#DIV/0!	#DIV/0!	#DIV/0!
Sample 4 (dil 2)	#DIV/0!	#DIV/0!	#DIV/0!
Sample 4 (dil 3)	#DIV/0!	#DIV/0!	#DIV/0!
Sample 4 (dil 4)	#DIV/0!	#DIV/0!	#DIV/0!
Sample 4 (dil 5)	#DIV/0!	#DIV/0!	#DIV/0!
Sample 5 (dil 1)	#DIV/0!	#DIV/0!	#DIV/0!
Sample 5 (dil 2)	#DIV/0!	#DIV/0!	#DIV/0!
Sample 5 (dil 3)	#DIV/0!	#DIV/0!	#DIV/0!
Sample 5 (dil 4)	#DIV/0!	#DIV/0!	#DIV/0!
Sample 5 (dil 5)	#DIV/0!	#DIV/0!	#DIV/0!
PAY ATTENTION: The formula to calculate the relative dilution is built for calibration curves using 7 calibrators and need to be modified if the number of calibrators is different.
Sample	0	Mean OD	Stdev OD	Log (Mean OD)	Dilution factor	Relative dilution	Reciprocal relative dilution	Log (Reciprocal rel dil)
Standard 1	0	#DIV/0!	#DIV/0!	#DIV/0!	#DIV/0!	#DIV/0!	#DIV/0!	#DIV/0!
Standard 2	0	#DIV/0!	#DIV/0!	#DIV/0!	#DIV/0!	#DIV/0!	#DIV/0!	#DIV/0!
Standard 3	0	#DIV/0!	#DIV/0!	#DIV/0!	#DIV/0!	#DIV/0!	#DIV/0!	#DIV/0!
Standard 4	0	#DIV/0!	#DIV/0!	#DIV/0!	#DIV/0!	#DIV/0!	#DIV/0!	#DIV/0!
Standard 5	0	#DIV/0!	#DIV/0!	#DIV/0!	#DIV/0!	#DIV/0!	#DIV/0!	#DIV/0!
Standard 6	0	#DIV/0!	#DIV/0!	#DIV/0!	#DIV/0!	#DIV/0!	#DIV/0!	#DIV/0!
Standard 7	0	#DIV/0!	#DIV/0!	#DIV/0!	#DIV/0!	#DIV/0!	#DIV/0!	#DIV/0!
Table 6. Parallelism	Calibrator	Sample 1	Sample 2	Sample 3	Sample 4	Sample 5	All 5 samples
Name Marker	Df (x)	Df (x)	Df (x)	Df (x)	Df (x)	Df (x)
0	#DIV/0!	1	1	1	1	1
	#DIV/0!	0	0	0	0	0
	#DIV/0!	0	0	0	0	0
	#DIV/0!	0	0	0	0	0
	#DIV/0!	0	0	0	0	0
	#DIV/0!
	#DIV/0!
							Mean	Stdev
Slope (a)	0	0	0	0	0	0	0	0
In range (%)	85-115	#DIV/0!	#DIV/0!	#DIV/0!	#DIV/0!	#DIV/0!	#DIV/0!	#DIV/0!

## Sheet: Clinical samples
© Linda van Waalwijk van Doorn_versie_20150429
Clinical samples
Concentration:	0
Dilution factor:	0	fold
Sample	0	0	Back calc conc	Back calc conc	Mean (back calc conc)	Stdev (back calc conc)	% CV
1	0	0	0	0	0	0	#DIV/0!
2	0	0	0	0	0	0	#DIV/0!
3	0	0	0	0	0	0	#DIV/0!
4	0	0	0	0	0	0	#DIV/0!
5	0	0	0	0	0	0	#DIV/0!
6	0	0	0	0	0	0	#DIV/0!
7	0	0	0	0	0	0	#DIV/0!
8	0	0	0	0	0	0	#DIV/0!
9	0	0	0	0	0	0	#DIV/0!
10	0	0	0	0	0	0	#DIV/0!
11	0	0	0	0	0	0	#DIV/0!
12	0	0	0	0	0	0	#DIV/0!
13	0	0	0	0	0	0	#DIV/0!
14	0	0	0	0	0	0	#DIV/0!
15	0	0	0	0	0	0	#DIV/0!
16	0	0	0	0	0	0	#DIV/0!
17	0	0	0	0	0	0	#DIV/0!
18	0	0	0	0	0	0	#DIV/0!
19	0	0	0	0	0	0	#DIV/0!
20	0	0	0	0	0	0	#DIV/0!
21	0	0	0	0	0	0	#DIV/0!
22	0	0	0	0	0	0	#DIV/0!
23	0	0	0	0	0	0	#DIV/0!
24	0	0	0	0	0	0	#DIV/0!
25	0	0	0	0	0	0	#DIV/0!
26	0	0	0	0	0	0	#DIV/0!
27	0	0	0	0	0	0	#DIV/0!
28	0	0	0	0	0	0	#DIV/0!
29	0	0	0	0	0	0	#DIV/0!
30	0	0	0	0	0	0	#DIV/0!
31	0	0	0	0	0	0	#DIV/0!
32	0	0	0	0	0	0	#DIV/0!
33	0	0	0	0	0	0	#DIV/0!
34	0	0	0	0	0	0	#DIV/0!
35	0	0	0	0	0	0	#DIV/0!
36	0	0	0	0	0	0	#DIV/0!
37	0	0	0	0	0	0	#DIV/0!
38	0	0	0	0	0	0	#DIV/0!
39	0	0	0	0	0	0	#DIV/0!
40	0	0	0	0	0	0	#DIV/0!
41	0	0	0	0	0	0	#DIV/0!
42	0	0	0	0	0	0	#DIV/0!
43	0	0	0	0	0	0	#DIV/0!
44	0	0	0	0	0	0	#DIV/0!
45	0	0	0	0	0	0	#DIV/0!
46	0	0	0	0	0	0	#DIV/0!
47	0	0	0	0	0	0	#DIV/0!
48	0	0	0	0	0	0	#DIV/0!
49	0	0	0	0	0	0	#DIV/0!
50	0	0	0	0	0	0	#DIV/0!
51	0	0	0	0	0	0	#DIV/0!
52	0	0	0	0	0	0	#DIV/0!
53	0	0	0	0	0	0	#DIV/0!
54	0	0	0	0	0	0	#DIV/0!
55	0	0	0	0	0	0	#DIV/0!
56	0	0	0	0	0	0	#DIV/0!
57	0	0	0	0	0	0	#DIV/0!
58	0	0	0	0	0	0	#DIV/0!
59	0	0	0	0	0	0	#DIV/0!
60	0	0	0	0	0	0	#DIV/0!
