# Supplementary material for: A Practical Guide to Immunoassay Method Validation
Source: Front Neurol. 2015 Aug 19;6:179. doi: 10.3389/fneur.2015.00179 (PMC4541289; doi:10.3389/fneur.2015.00179)
Supplement: Supplementary file 3 [file data_sheet_3.xlsx]

## Sheet: Example
n	n2	si2	(n-1)si2	n-1	yi	n(yi-ym)2	"Grand mean" of n ISO5725-2 eq 23	p (No of days)	"Grand mean" of y ISO5725-2 eq 19	sd ISO5725-2 eq 22
1900-01-06	36	0.00453846	0.0226923	5	1.84785	0.131033	6	5	1.70007	0.266826
1900-01-06	36	0.00619731	0.0309866	5	1.71493	0.00132472
1900-01-06	36	0.00916596	0.0458298	5	1.54224	0.149478
1900-01-06	36	0.00961062	0.0480531	5	1.68219	0.00191978
1900-01-06	36	0.0341262	0.170631	5	1.71316	0.00102775
							sr	%CVr	sL	%CVL	sRw	%CVRw
							0.112817	6.63601	0.0987152	5.80652	0.149908	8.81773
			Repeatability				Intermediate precision
	Mean value		sr		%CVr		sRw		%CVRw
	1.70007		0.112817		6.63601		0.149908		8.81773
Replicate Date	1	2	3	4	5	6
2014-05-21	1.81587	1.95216	1.7475	1.84118	1.85923	1.87119
2014-05-23	1.67097	1.69801	1.8266	1.78236	1.70462	1.60703
2014-06-26	1.39531	1.66863	1.55202	1.479	1.60604	1.55241
2014-07-13	1.74909	1.58199	1.76189	1.79736	1.62221	1.58059
2014-07-14	1.70443	2.08186	1.65101	1.64134	1.59481	1.60553

## Sheet: Low
n	n2	si2	(n-1)si2	n-1	yi	n(yi-ym)2	"Grand mean" of n ISO5725-2 eq 23	p (No of days)	"Grand mean" of y ISO5725-2 eq 19	sd ISO5725-2 eq 22
							#DIV/0!	0	#DIV/0!	0
							sr	%CVr	sL	%CVL	sRw	%CVRw
							#DIV/0!	#DIV/0!	#DIV/0!	#DIV/0!	#DIV/0!	#DIV/0!
			Repeatability				Intermediate precision
	Mean value		sr		%CVr		sRw		%CVRw
	#DIV/0!		#DIV/0!		#DIV/0!		#DIV/0!		#DIV/0!
Replicate Date

## Sheet: Medium
n	n2	si2	(n-1)si2	n-1	yi	n(yi-ym)2	"Grand mean" of n ISO5725-2 eq 23	p (No of days)	"Grand mean" of y ISO5725-2 eq 19	sd ISO5725-2 eq 22
							#DIV/0!	0	#DIV/0!	0
							sr	%CVr	sL	%CVL	sRw	%CVRw
							#DIV/0!	#DIV/0!	#DIV/0!	#DIV/0!	#DIV/0!	#DIV/0!
			Repeatability				Intermediate precision
	Mean value		sr		%CVr		sRw		%CVRw
	#DIV/0!		#DIV/0!		#DIV/0!		#DIV/0!		#DIV/0!
Replicate Date

## Sheet: High
n	n2	si2	(n-1)si2	n-1	yi	n(yi-ym)2	"Grand mean" of n ISO5725-2 eq 23	p (No of days)	"Grand mean" of y ISO5725-2 eq 19	sd ISO5725-2 eq 22
							#DIV/0!	0	#DIV/0!	0
							sr	%CVr	sL	%CVL	sRw	%CVRw
							#DIV/0!	#DIV/0!	#DIV/0!	#DIV/0!	#DIV/0!	#DIV/0!
			Repeatability				Intermediate precision
	Mean value		sr		%CVr		sRw		%CVRw
	#DIV/0!		#DIV/0!		#DIV/0!		#DIV/0!		#DIV/0!
Replicate Date
